# Supplementary material for: Limited Plasticity of Stomatal Development in Apple Trees Across Diverse European Climates
Source: Physiol Plant. 2026 Jul 5;178(4):e71000. doi: 10.1111/ppl.71000 (PMC13333600; doi:10.1111/ppl.71000)
Supplement: Supplementary file 1 — Table S1: Raw accession trait data, as collected by location (Spain (ESP), France (FRA), Italy (ITA), Switzerland (CHE)) in 2022 and 2023. Separate file. [file PPL-178-e71000-s001.xlsx]

## Sheet: Table_S1
Supplementary Table 1
Raw data, as collected by year and per replicate (tree)
The columns denote:
Row – numbered row within the REFPOP orchard in each location
Position – tree location within each row of the REFPOP orchard each site
Genotype_code – genotype label in the REFPOP orchard
Cultivar_name – name of the apple cultivar
MUNQ – Malus UNiQue genotype code
Year – year of data collection
Location – apple REFPOP orchard sites (ESP = Spain; FRA = France; ITA = Italy; CHE = Switzerland)
SD Group – HSD (high stomatal density); MSD-Comm (medium commercial-control stomatal density); LSD (low stomatal density)
Bearing – fruiting (yes) or non-fruiting (no) trees
SD – stomatal density (mm-2)
gs – stomatal conductance (mol H2O m-2 s-1)
Anet – net photosynthesis (umol CO2 m-2 s-1)
iWUE – intrinsic water use efficiency (umol CO2 / mol H2O)
LA – leaf area (cm2)
LMA – leaf mass per area (g cm-2)
Na – leaf nitrogen content per area (mg cm-2)
δ13C – ratio of leaf carbon isotopes (‰)
%C – carbon content (%)
δ15N – ratio of leaf nitrogen isotopes (‰)
%N – nitrogent content (%)
TFW – Total Fruit Weight (kg)
Trunk diameter – Trunk diameter (kg)
Row	Position	Genotype_code	Cultivar_name	MUNQ	Location	Year	SD Group	Bearing	SD	gs	Anet	iWUE	LA	LMA	Na	δ13C	%C	δ15N	%N	TFW	Trunk diameter
1	26	1921_015	Edward VII	74	FRA	2022	LSD	yes	438	0.24	20.48	85.3333	22.11	98	24.4	-27.94	70.66	3.24	2.49	11.73	32
1	58	1958_043	Giambun	2784	FRA	2022	HSD	yes	404	0.2	18.09	90.45	32.77	98.67	18.35	-28.44	47	3.14	1.86	6.4	42
1	60	2000_085	Grahams Jubileum	72	FRA	2022	HSD	yes	424	0.34	24.78	72.8824	24.67	107.33	26.73	-28.05	45.85	2.69	2.49	5.76	34
1	65	A_5	Golden Delicious	65	FRA	2022	MSD-Comm	yes	390	0.3	22.11	73.7	24.47	103.33	24.28	-28.78	47.41	2.55	2.35	24	42
2	30	C_5	Modi		FRA	2022	MSD-Comm	yes	340	0.3	22.69	75.6333	31.54	94.67	22.63	-28.62	46.05	1.61	2.39	13.475	39
2	45	B_6	Gala	739	FRA	2022	MSD-Comm	yes	380	0.31	22.64	73.0323	25.5	97.33	18.79	-29.38	47.09	3.36	1.93	21.945	46
2	58	1948_688	Mere de Baia	2974	FRA	2022	LSD	yes	276	0.22	21.9	99.5455	39.98	103.33	22.42	-27.35	46.84	2.71	2.17	10.413	44
3	20	1974_060	Melba	167	FRA	2022	LSD	no	151	0.16	15.48	96.75	41.53	95.33	14.2	-26.65	45.64	2.85	1.49		30
3	21	1961_087	Tropical Beauty	2762	FRA	2022	LSD	yes	316	0.22	18.67	84.8636	41.85	86	18.4	-29.39	47.79	2.35	2.14	20.4	60
3	60	1921_015	Edward VII	74	FRA	2022	LSD	yes	414	0.23	20.52	89.2174	29.72	92	19.32	-28.95	46.04	3.09	2.1	18.285	44
4	14	1950_033	Esopus Spitzenburg	522	FRA	2022	HSD	yes	363	0.42	25.17	59.9286	24.35	90.67	23.75	-28.95	47.75	1.94	2.62	9.15	42
4	33	1979_164	Jonathan	57	FRA	2022	MSD-Comm	yes	325	0.34	24.7	72.6471	27.78	91.33	17.81	-29.08	45.87	2.43	1.95	17.92	45
5	7	1971_046	Kidd's Orange Red	584	FRA	2022	HSD	yes	317	0.24	18.1	75.4167	22.97	134	25.86	-26.38	45.14	2.06	1.93	7.48	46
5	23	1948_688	Mere de Baia	2974	FRA	2022	LSD	yes	268	0.16	16.61	103.812	37.15	118	21.12	-26.96	46.45	3.28	1.79	6.744	40
5	43	C_1	Modi		FRA	2022	MSD-Comm	yes	371	0.24	20.94	87.25	32.43	87.33	19.3	-28.77	46.99	2.82	2.21	14.35	38
5	77	1974_060	Melba	167	FRA	2022	LSD	no	131	0.12	12.55	104.583	49.43	113.33	18.02	-25.78	47.05	2.31	1.59		27
5	84	1948_278	Rouget	472	FRA	2022	LSD	yes	322	0.17	19.16	112.706	24.44	104.67	19.99	-28.92	47.01	2.36	1.91	10.08	49
6	17	Priscilla	Priscilla	1478	FRA	2022	HSD	yes	390	0.27	22.31	82.6296	44.53	94	22.65	-26.79	46.6	0.95	2.41	8.71	49
6	26	B_8	Gala	739	FRA	2022	MSD-Comm	yes	365	0.24	20.39	84.9583	29.35	79.33	16.82	-28.02	45.31	1.08	2.12	12.88	37
7	13	1948_278	Rouget	472	FRA	2022	LSD	yes	296	0.19	19.12	100.632	30.55	115.33	28.95	-26.68	46.73	1.24	2.51	9.6	54
7	17	A_4	Golden Delicious	65	FRA	2022	MSD-Comm	yes	362	0.21	21.03	100.143	30.6	114	26.22	-28.5	46.36	1.37	2.3	19.7925	47
7	27	1947_004	Rosa Mantovana	101	FRA	2022	HSD	yes	377	0.36	29.4	81.6667	27.51	100	28.5	-27.57	48.2	1.65	2.85	5.85	24
7	52	1979_164	Jonathan	57	FRA	2022	MSD-Comm	yes	368	0.33	24.69	74.8182	21.62	96.67	23.97	-28.7	46.32	1.92	2.48	17.64	49
8	21	1999_084	Red Astrachan	82	FRA	2022	LSD	yes	288	0.23	21.76	94.6087	28.84	96	20.83	-26.67	45.44	1.42	2.17	6.344	53
8	58	1953_050	Histon Favourite	152	FRA	2022	HSD	yes	383	0.42	28.64	68.1905	34.56	88	21.82	-29.23	46.12	2.14	2.48	10.88	40
8	79	1957_241	Elise Rathke	66	FRA	2022	HSD	no	504	0.41	28.12	68.5854	29.74	99.33	22.65	-29.52	47.22	2.74	2.28		28
8	86	1958_043	Giambun	2784	FRA	2022	HSD	yes	354	0.17	18.04	106.118	36.79	100	21.5	-28.07	47.11	2.42	2.15	15.91	54
9	5	1948_210	Vernade	681	FRA	2022	LSD	no	199	0.21	16.88	80.381	29.47	95.33	18.59	-28.1	46.89	2.66	1.95		44
9	16	1924_005	Scilly Pearl	1889	FRA	2022	LSD	yes	295	0.24	20.47	85.2917	27.98	131.33	28.63	-27.31	47.02	2.34	2.18	5.358	45
9	37	1957_241	Elise Rathke	66	FRA	2022	HSD	yes	398	0.44	28.51	64.7955	29.79	97.33	24.82	-29.34	47.36	2.16	2.55	1.4	49
9	40	1925_015	Ascot	3173	FRA	2022	HSD	yes	497	0.38	26.47	69.6579	41.93	106.67	24.85	-28.12	45.9	2.15	2.33	12.546	57
9	42	1953_050	Histon Favourite	152	FRA	2022	HSD	yes	388	0.32	25.05	78.2812	33.73	86	18.75	-28.94	46.81	1.64	2.18	8.32	40
9	61	1971_046	Kidd's Orange Red	584	FRA	2022	HSD	yes	423	0.29	22.13	76.3103	33.91	118	26.08	-27.41	46.78	1.54	2.21	22.015	59
9	66	1976_145	Granny Smith	548	FRA	2022	HSD	yes	450	0.18	15.88	88.2222	26.86	89.33	20.64	-27.41	51.57	1.03	2.31	20.232	53
9	68	1950_033	Esopus Spitzenburg	522	FRA	2022	HSD	yes	465	0.21	18	85.7143	26.16	96.67	25.52	-28.53	46.36	1.19	2.64	9.99	52
10	11	B_1	Gala	739	FRA	2022	MSD-Comm	yes	407	0.29	21.39	73.7586	31.21	90	19.26	-28.84	46.55	2.27	2.14	22.94	47.52
10	13	1976_145	Granny Smith	548	FRA	2022	HSD	yes	352	0.22	17.05	77.5	25.94	78	14.82	-28.91	46.12	1.7	1.9	16.875	43
10	51	C_6	Modi		FRA	2022	MSD-Comm	yes	395	0.37	27.4	74.0541	34.57	103.33	24.49	-28.51	46.85	3.02	2.37	20.125	38
10	75	Priscilla	Priscilla	1478	FRA	2022	HSD	yes	430	0.27	22.31	82.6296	32.42	76	14.82	-28.18	46.97	1.68	1.95	9.514	50
11	20	A_3	Golden Delicious	65	FRA	2022	MSD-Comm	yes	281	0.23	17.6	76.5217	37.16	78.67	12.82	-28.43	46.34	2.68	1.63	16.17	44
11	36	2006_014	McIntosh	508	FRA	2022	MSD-Comm	yes	363	0.21	22.7	108.095	26.44	122	26.23	-26.59	47.1	2.54	2.15	6.29	35
11	48	1929_029	Broad-Eye Pippin	473	FRA	2022	LSD	yes	302	0.32	25.68	80.25	34.74	125.33	26.82	-27.6	46.18	2.42	2.14	6.36	41
11	64	1961_087	Tropical Beauty	2762	FRA	2022	LSD	yes	306	0.22	19.27	87.5909	37.64	94.67	19.6	-28.46	46.26	1.78	2.07	15.9975	48
11	69	1948_210	Vernade	681	FRA	2022	LSD	no	258	0.22	19.98	90.8182	21.27	122.67	21.34	-27.19	46.22	2.81	1.74		41
11	78	1957_205	Stonehenge	2794	FRA	2022	LSD	yes	284	0.25	22.91	91.64	38.29	112.67	22.87	-27.21	47.29	2.65	2.03	8.48	46
12	62	C_3	Modi		FRA	2022	MSD-Comm	yes	378	0.31	23.72	76.5161	38.96	99.33	27.12	-27.66	46.58	2.59	2.73	11.859	31
12	69	B_1	Gala	739	FRA	2022	MSD-Comm	yes	397	0.36	26.67	74.0833	24.76	104	24.86	-28.37	46.23	3.45	2.39	22.605	51
12	80	1924_005	Scilly Pearl	1889	FRA	2022	LSD	yes	324	0.3	24.11	80.3667	27.64	140	26.32	-27.37	45.66	3.18	1.88	6.348	45
12	84	1999_084	Red Astrachan	82	FRA	2022	LSD	yes	288	0.22	21.89	99.5	33.23	131.33	23.25	-25.97	45.43	3.19	1.77	6.965	53
13	31	2000_085	Grahams Jubileum	72	FRA	2022	HSD	yes	365	0.33	25.43	77.0606	27.28	86	21.93	-29.35	45.43	2.36	2.55	9.1	46
13	35	1929_029	Broad-Eye Pippin	473	FRA	2022	LSD	yes	278	0.28	24.48	87.4286	33.2	130.67	29.79	-26.9	45.67	1.79	2.28	6.75	46
13	45	1947_004	Rosa Mantovana	101	FRA	2022	HSD	yes	398	0.45	29.41	65.3556	26.93	104	27.56	-28.23	44.61	2.11	2.65	11.5425	37
13	52	1925_015	Ascot	3173	FRA	2022	HSD	yes	539	0.31	25.45	82.0968	44.32	105.33	24.75	-27.11	45.81	2.25	2.35	7.95	40
13	58	2006_014	McIntosh	508	FRA	2022	MSD-Comm	yes	396	0.21	22.54	107.333	36.52	125.33	27.32	-25.77	47.99	3.14	2.18	9.8	44
13	72	A_6	Golden Delicious	65	FRA	2022	MSD-Comm	yes	387	0.28	22.27	79.5357	33.41	99.33	18.18	-28.23	46.43	3.31	1.83	9.75	36
1	7	A_2	Golden Delicious	65	ESP	2022	MSD-Comm	yes	342	0.34	22.9	67.3529	32.17	70.67	16.64	-28.45	47.39	2.62	2.35	17.685	46.8001
1	43	2006_014	McIntosh	508	ESP	2022	MSD-Comm	yes	420	0.22	21.63	98.3182	33.52	100.67	25.82	-25.71	49.04	3.71	2.57	17.4306	46.0001
1	47	Priscilla	Priscilla	1478	ESP	2022	HSD	yes	498	0.34	26.05	76.6176	36.3	123.33	29.05	-25.57	46.65	3.4	2.36	12.5965	48.3001
1	48	1961_087	Tropical Beauty	2762	ESP	2022	LSD	yes	330	0.31	24.18	78	38.57	97.33	25.02	-25.63	49.22	3.69	2.57	29.346	59.9001
1	67	A_3	Golden Delicious	65	ESP	2022	MSD-Comm	yes	415	0.35	21.55	61.5714	31.78	84	20.81	-29.21	48.37	2.56	2.48	17.5175	43.3001
1	87	A_4	Golden Delicious	65	ESP	2022	MSD-Comm	yes	415	0.38	24.94	65.6316	29.54	88.67	17.55	-28.91	32.96	4.51	1.98	19.35	60.9001
1	88	C_6	Modi		ESP	2022	MSD-Comm	yes	525	0.3	25.07	83.5667	41.78	101.33	30.78	-26.65	51.98	3.35	3.04	7.12425	42.2001
1	129	Priscilla	Priscilla	1478	ESP	2022	HSD	yes	503	0.36	27	75	43.42	91.33	25.8	-27.76	47.22	4.58	2.82	9.3625	69.7002
2	11	B_3	Gala	739	ESP	2022	MSD-Comm	yes	433	0.4	27.59	68.975	30.67	87.33	23.48	-28.96	47.57	2.2	2.69	14.76	41.4001
2	41	1948_210	Vernade	681	ESP	2022	LSD	yes	332	0.43	26.74	62.186	25.47	97.33	24.97	-27.4	46.9	3.52	2.57	1.98	57.6001
2	57	1974_060	Melba	167	ESP	2022	LSD	no	356	0.3	23.49	78.3	33.4	104.67	24.9	-25.81	47.59	2.18	2.38		26.9001
2	76	1999_084	Red Astrachan	82	ESP	2022	LSD	yes	308	0.36	26.9	74.7222	26.84	102.67	23.21	-25.94	47.97	3.32	2.26	6.5325	56.7001
3	6	1921_015	Edward VII	74	ESP	2022	LSD	yes	419	0.3	22.12	73.7333	34.94	94.67	26.91	-27.48	46.78	2.47	2.84	10.442	57.8001
3	28	C_1	Modi		ESP	2022	MSD-Comm	yes	367	0.3	23.06	76.8667	41.97	79.33	23.28	-29.87	48.49	2.92	2.93	8.815	40.6001
3	47	1957_241	Elise Rathke	66	ESP	2022	HSD	no	449	0.5	25.95	51.9	37.18	120.67	32.01	-30.21	46.65	1.97	2.65		33.0001
3	115	B_7	Gala	739	ESP	2022	MSD-Comm	yes	386	0.33	23.47	71.1212	28.49	76	19.92	-28.65	47.85	4.12	2.62	12.15	56.9001
3	126	1947_004	Rosa Mantovana	101	ESP	2022	HSD	yes	305	0.38	23.46	61.7368	32.71	77.33	19.34	-27.8	46.54	1.1	2.5	10.931	75.5002
4	69	1961_087	Tropical Beauty	2762	ESP	2022	LSD	yes	339	0.31	22.93	73.9677	42.68	82	21.22	-27.45	46.78	2.94	2.59	17.37	57.8701
5	1	1929_029	Broad-Eye Pippin	473	ESP	2022	LSD	yes	309	0.38	25.48	67.0526	31.42	75.33	19.38	-26.25	47.19	1.25	2.57	11.562	45.5601
5	30	1924_005	Scilly Pearl	1889	ESP	2022	LSD	yes	344	0.34	24.18	71.1176	31.65	100	23.08	-26.63	48.5	2.75	2.31	3.36	43.9601
5	45	1948_278	Rouget	472	ESP	2022	LSD	yes	311	0.26	20.47	78.7308	26.88	94.67	24.83	-27.17	47.1	2.36	2.62	5.45125	51.9501
5	49	1976_145	Granny Smith	548	ESP	2022	HSD	yes	520	0.44	25.17	57.2045	30.15	106.67	26.17	-27.24	48.58	2.56	2.45	18.868	43.9101
5	110	1948_688	Mere de Baia	2974	ESP	2022	LSD	yes	276	0.38	26.31	69.2368	52.85	120.67	29.07	-26.18	47.33	6.2	2.41	3.505	68.4802
5	117	1950_033	Esopus Spitzenburg	522	ESP	2022	HSD	yes	461	0.38	24.41	64.2368	30.2	111.33	26.58	-27.97	48.02	4.34	2.39	11.199	60.6201
5	129	1925_015	Ascot	3173	ESP	2022	HSD	no	599	0.48	28.52	59.4167	32.52	100.67	27.99	-26.87	48.33	4.21	2.78		51.6801
6	5	1958_043	Giambun	2784	ESP	2022	HSD	yes	424	0.4	24.66	61.65	39.35	80.67	19.84	-28.72	47.84	1.83	2.46	12.195	44.1101
6	31	1924_005	Scilly Pearl	1889	ESP	2022	LSD	yes	325	0.26	21.66	83.3077	30.93	90	27.06	-26.52	47.39	3.52	3.01	8.2485	46.8301
6	63	1971_046	Kidd's Orange Red	584	ESP	2022	HSD	yes	424	0.38	22.94	60.3684	27.66	109.33	25.38	-26.87	46.32	3.29	2.32	2.18	51.6301
6	68	1929_029	Broad-Eye Pippin	473	ESP	2022	LSD	yes	286	0.34	24.18	71.1176	36.09	114	26.21	-26.82	46.68	3.54	2.3	20.1375	59.3701
6	115	1971_046	Kidd's Orange Red	584	ESP	2022	HSD	yes	480	0.4	22.59	56.475	29.44	83.33	21.55	-28.38	48.31	4.38	2.59	15.132	82.0202
6	118	1974_060	Melba	167	ESP	2022	LSD	no	154	0.38	20.74	54.5789	39.86	132.67	30.81	-28.41	45.62	1.1	2.32		26.5501
6	123	B_5	Gala	739	ESP	2022	MSD-Comm	yes	489	0.38	25.09	66.0263	27.8	96.67	27.61	-28.25	48.01	3.72	2.86	16.4025	47.9101
7	1	1948_688	Mere de Baia	2974	ESP	2022	LSD	no	295	0.32	22.82	71.3125	56.1	134.67	32.74	-25.77	47.84	2.91	2.43		51.7701
7	7	B_4	Gala	739	ESP	2022	MSD-Comm	yes	413	0.44	27.12	61.6364	33.16	86.67	22.72	-28.65	47.85	4.12	2.62	19.328	71.7702
7	29	1999_084	Red Astrachan	82	ESP	2022	LSD	no	287	0.31	23.51	75.8387	30.71	92	19.08	-26.31	47.76	1.53	2.07		58.1201
7	68	1957_205	Stonehenge	2794	ESP	2022	LSD	yes	294	0.41	26.12	63.7073	38.11	119.33	30.13	-26.02	48.51	4.19	2.52	16.6822	52.2701
7	78	1976_145	Granny Smith	548	ESP	2022	HSD	yes	522	0.43	27.83	64.7209	35	102.67	27.54	-27.21	49.3	4.29	2.68	14.3	45.0701
7	84	2000_085	Grahams Jubileum	72	ESP	2022	HSD	yes	412	0.52	28.19	54.2115	30.8	88	21.21	-28.67	46.32	2.43	2.41	5.2555	46.6501
8	13	1953_050	Histon Favourite	152	ESP	2022	HSD	yes	447	0.44	28.24	64.1818	39.75	90.67	25.57	-27.83	47.99	2	2.82	4.02675	50.0001
8	43	1957_205	Stonehenge	2794	ESP	2022	LSD	yes	311	0.37	27.63	74.6757	38.22	118	31.58	-25.7	48.94	3.76	2.68	9.85825	49.4001
8	46	1950_033	Esopus Spitzenburg	522	ESP	2022	HSD	yes	555	0.44	26.08	59.2727	26.32	102.67	28.22	-27.05	47.96	3.4	2.75	6.68515	38.4201
8	72	1958_043	Giambun	2784	ESP	2022	HSD	yes	450	0.36	24.35	67.6389	35.02	98.67	24.86	-27.58	47.84	2.86	2.52	9.45875	38.8001
8	92	2006_014	McIntosh	508	ESP	2022	MSD-Comm	yes	379	0.22	19.98	90.8182	32.08	104	25.62	-25.54	49.67	3.38	2.46	5.95255	31.9601
8	103	1948_278	Rouget	472	ESP	2022	LSD	yes	333	0.3	22.38	74.6	30.34	94	29.28	-27.77	54.66	2.92	3.11	5.733	44.3501
9	22	1925_015	Ascot	3173	ESP	2022	HSD	yes	600	0.48	28.34	59.0417	33.48	112.67	34.79	-26.57	49.27	3.29	3.09	4.872	53.0001
9	45	1947_004	Rosa Mantovana	101	ESP	2022	HSD	yes	356	0.46	29.42	63.9565	29.49	101.33	27.9	-27.27	46.39	2.64	2.75	11.8737	49.8001
9	57	C_4	Modi		ESP	2022	MSD-Comm	yes	529	0.37	26.11	70.5676	41.86	110.67	32.47	-25.93	47.68	2.92	2.93	12.474	34.8001
9	62	1999_084	Red Astrachan	82	ESP	2022	LSD	yes	283	0.34	24.94	73.3529	30.43	97.33	25.97	-25.18	46.47	2.92	2.67	13.005	57.1001
9	63	1924_005	Scilly Pearl	1889	ESP	2022	LSD	yes	341	0.37	26.38	71.2973	28.45	112.67	27.81	-26.31	46.92	3.45	2.47	13.4102	42.1001
9	79	C_8	Modi		ESP	2022	MSD-Comm	yes	411	0.38	24.74	65.1053	40.35	99.33	26.47	-26.78	48.07	3.48	2.67	10.395	29.1001
9	82	A_7	Golden Delicious	65	ESP	2022	MSD-Comm	yes	472	0.4	24.67	61.675	31.62	107.33	31	-27.74	48.38	3.7	2.89	32.08	53.3001
9	128	1948_210	Vernade	681	ESP	2022	LSD	no	309	0.32	23.35	72.9688	24.66	118.67	22.58	-27.05	47.07	3.31	1.9		80.8002
10	38	1979_164	Jonathan	57	ESP	2022	MSD-Comm	yes	379	0.24	19.85	82.7083	23.35	99.33	23.44	-28.62	47.02	2.05	2.36	13.08	37.4001
12	68	1979_164	Jonathan	57	ESP	2022	MSD-Comm	yes	405	0.33	23.8	72.1212	36.66	107.33	23.75	-26.17	47.57	2.97	2.21	1.7	46.1001
1	18	Gala	Gala	739	ITA	2022	MSD-Comm	yes	394	0.32	23.3	72.8125	28.87	103.67	26.99	-27.92	48.22	-0.19	2.6	4.0215	36.11
1	34	1948_210	Vernade	681	ITA	2022	LSD	yes	292	0.29	22.6	77.931	21.81	120	24.95	-27.31	47.47	0.02	2.08	7.2494	37.55
1	40	1957_241	Elise Rathke	66	ITA	2022	HSD	no	507	0.48	30.13	62.7708	31.74	118	29.73	-27.57	48.1	-0.68	2.52		17.94
1	52	1979_164	Jonathan	57	ITA	2022	MSD-Comm	yes	406	0.26	22.78	87.6154	22.35	123	28.31	-26.83	47.82	-0.27	2.3	15.2847	39.69
1	62	1948_688	Mere de Baia	2974	ITA	2022	LSD	no	243	0.34	26.23	77.1471	48.08	111.33	28.76	-27.02	48.54	-0.32	2.58		26.95
1	65	Golden	Golden Delicious	65	ITA	2022	MSD-Comm	yes	324	0.2	17.89	89.45	33.26	119	26.25	-27.26	46.81	-0.16	2.21	3.12	35.38
1	83	1961_087	Tropical Beauty	2762	ITA	2022	LSD	yes	300	0.26	21.62	83.1538	36.55	98.67	22.14	-27.1	48.04	0.1	2.24	5.7105	34.35
1	93	2006_014	McIntosh	508	ITA	2022	MSD-Comm	yes	357	0.23	22.34	97.1304	31.24	105.6	26.72	-26.91	49.03	-0.53	2.53	12.8984	32.82
1	99	1947_004	Rosa Mantovana	101	ITA	2022	HSD	no	388	0.13	15.58	119.846	18.87	108.33	19.45	-26.71	46.82	0.49	1.8		25.62
1	115	1950_033	Esopus Spitzenburg	522	ITA	2022	HSD	yes	441	0.29	22.03	75.9655	22.33	117.5	28.08	-27.92	47.21	0.06	2.39	4.4312	31.45
1	116	1921_015	Edward VII	74	ITA	2022	LSD	yes	323	0.3	23.82	79.4	20.38	120.67	31.03	-26.39	46.95	-0.07	2.57	2.3582	30.89
2	25	1948_278	Rouget	472	ITA	2022	LSD	yes	359	0.18	17.91	99.5	28.18	117	25.76	-27.04	46.85	-0.51	2.2	1.664	32.61
2	64	1924_005	Scilly Pearl	1889	ITA	2022	LSD	no	299	0.22	21.19	96.3182	25.54	119.6	23.48	-26.02	46.58	-0.95	1.96		27.92
2	72	1957_205	Stonehenge	2794	ITA	2022	LSD	yes	296	0.34	24.38	71.7059	51.16	126	29.36	-27.12	48.96	-0.37	2.33	4.6752	29.86
2	115	Modi	Modi		ITA	2022	MSD-Comm	yes	356	0.34	25.14	73.9412	41.04	90	24.49	-29.02	46.86	-0.94	2.72	15.8819	37.95
2	118	2000_085	Grahams Jubileum	72	ITA	2022	HSD	yes	384	0.3	24.04	80.1333	24.23	98.33	25.43	-28.01	45.7	-0.85	2.59	3.44182	34.91
3	120	1925_015	Ascot	3173	ITA	2022	HSD	yes	538	0.4	24.38	60.95	49.87	129.33	29.85	-26.63	48.38	0.42	2.31	1.2012	30.93
3	124	1971_046	Kidd's Orange Red	584	ITA	2022	HSD	yes	413	0.31	22.78	73.4839	28.17	110	24.79	-27.19	47.59	0.26	2.25	9.17432	40.89
3	125	1974_060	Melba	167	ITA	2022	LSD	no	212	0.23	18.57	80.7391	39.89	123.67	21.31	-25.67	46.64	0.21	1.72		20.46
4	21	1999_084	Red Astrachan	82	ITA	2022	LSD	no	240	0.34	26.1	76.7647	40.07	124.67	29.16	-26.14	46.63	-0.06	2.34		33.48
4	33	1976_145	Granny Smith	548	ITA	2022	HSD	yes	484	0.36	27.49	76.3611	33.89	108	26.23	-28.3	47.23	-0.57	2.43	15.8046	29.88
4	37	Modi	Modi		ITA	2022	MSD-Comm	yes	306	0.25	22.15	88.6	30.99	92.67	22.51	-27.64	46.38	-0.57	2.43	5.5042	27.55
4	104	Gala	Gala	739	ITA	2022	MSD-Comm	yes	377	0.28	21.94	78.3571	25.23	117.67	27.42	-27.84	47.52	-0.54	2.33	4.5639	30.15
4	123	Golden	Golden Delicious	65	ITA	2022	MSD-Comm	yes	474	0.23	19.89	86.4783	27.87	118	28.65	-27.37	47.84	0.29	2.43	2.09057	26.7
5	55	Priscilla	Priscilla	1478	ITA	2022	HSD	yes	415	0.28	22.24	79.4286	36.45	106	26.31	-26.94	48.13	-0.28	2.48	12.2721	30.91
5	81	1953_050	Histon Favourite	152	ITA	2022	HSD	yes	407	0.34	26.63	78.3235	29.79	110.67	27.27	-27.7	47.48	-0.56	2.46	8.1618	32.69
5	122	1958_043	Giambun	2784	ITA	2022	HSD	yes	473	0.32	26.41	82.5312	30.34	111.33	29.24	-28.07	48.32	-0.35	2.63	7.4896	29.59
6	32	1950_033	Esopus Spitzenburg	522	ITA	2022	HSD	yes	368	0.36	21.75	60.4167	29.55	108.67	27.53	-27.49	46.08	0.74	2.53	3.91671	31.06
6	122	Golden	Golden Delicious	65	ITA	2022	MSD-Comm	yes	252	0.41	26.52	64.6829	30.56	110	28.35	-28.2	48.03	-0.68	2.58	16.0826	35.07
7	14	1974_060	Melba	167	ITA	2022	LSD	no	372	0.26	19.6	75.3846	25.53	130.67	23	-25.79	46.36	-0.64	1.76		25.27
7	27	Gala	Gala	739	ITA	2022	MSD-Comm	yes	388	0.4	25.87	64.675	28.01	104	26.09	-27.93	48.02	-0.38	2.51	8.5456	34.1
7	44	1979_164	Jonathan	57	ITA	2022	MSD-Comm	yes	390	0.4	25.75	64.375	21.31	111.2	28.65	-27.72	48	-0.85	2.58	5.20975	32.51
7	49	1947_004	Rosa Mantovana	101	ITA	2022	HSD	no	308	0.23	20.11	87.4348	20.53	124.5	22.44	-26.54	47.27	-0.32	1.8		24.08
7	51	1921_015	Edward VII	74	ITA	2022	LSD	yes	260	0.24	19.62	81.75	21.85	111.33	28.72	-27.16	45.93	-0.49	2.58	1.932	27.78
7	58	1999_084	Red Astrachan	82	ITA	2022	LSD	no	373	0.32	23.98	74.9375	43.62	115.33	24.79	-26.66	45.89	-0.48	2.15		38.33
7	63	2006_014	McIntosh	508	ITA	2022	MSD-Comm	yes	357	0.25	21.34	85.36	38.38	106.67	24.15	-27.07	48.38	0.31	2.26	5.77947	47.77
7	69	Modi	Modi		ITA	2022	MSD-Comm	yes	461	0.38	24.63	64.8158	38.38	102.33	27.16	-27.64	47.02	-1.11	2.65	8.173	31.5
7	75	1953_050	Histon Favourite	152	ITA	2022	HSD	yes	395	0.33	23.42	70.9697	33.67	102	23.6	-28.28	46.99	-0.24	2.31	7.5844	34.16
7	109	1929_029	Rouget	473	ITA	2022	HSD	yes	257	0.21	18.16	86.4762	40.73	115	26.53	-27.66	46.99	-0.11	2.31	3.916	36.54
7	113	Priscilla	Priscilla	1478	ITA	2022	HSD	yes	462	0.33	25.65	77.7273	40.32	117.67	29.9	-26.39	46.81	-0.52	2.54	4.6233	27.83
7	123	1925_015	Ascot	3173	ITA	2022	HSD	no	529	0.44	26.48	60.1818	48.82	114.67	26.96	-27.07	47.74	-0.16	2.35		38.98
7	124	1971_046	Kidd's Orange Red	584	ITA	2022	HSD	yes	443	0.33	23.95	72.5758	25.66	110	27.64	-27.8	47.62	-0.42	2.51	10.3666	37.96
8	12	1948_210	Vernade	681	ITA	2022	LSD	yes	278	0.25	19.14	76.56	21.27	121.5	27.11	-26.91	47.2	-0.21	2.23	7.5486	33.92
8	30	1957_241	Elise Rathke	66	ITA	2022	HSD	no	477	0.46	27.08	58.8696	33.45	115.33	25.17	-28.25	46.38	-0.61	2.18		25.27
9	23	Modi	Modi		ITA	2022	MSD-Comm	yes	363	0.36	26.02	72.2778	40.32	85.33	22.15	-28.43	46.17	-0.45	2.6	4.9504	38.41
9	29	Golden	Golden Delicious	65	ITA	2022	MSD-Comm	yes	384	0.36	24.1	66.9444	27.9	94.33	23.63	-28.7	47.49	-0.53	2.5	18.1382	35.56
9	33	1948_278	Rouget	472	ITA	2022	LSD	no	320	0.22	20.16	91.6364	28.55	111.67	22.01	-26.93	45.44	0.36	1.97		31.87
9	40	1948_688	Mere de Baia	2974	ITA	2022	LSD	no	260	0.3	24.94	83.1333	43.82	120	27.95	-26.97	47.91	0.4	2.33		33.66
9	42	1976_145	Granny Smith	548	ITA	2022	HSD	yes	504	0.44	27.12	61.6364	23.3	102	24.15	-28.47	46.65	0.01	2.37	10.1074	31.98
9	49	1957_205	Stonehenge	2794	ITA	2022	LSD	no	261	0.24	20.09	83.7083	62.79	124	23.44	-26.39	49.08	0.03	1.89		32.15
9	80	1924_005	Scilly Pearl	1889	ITA	2022	LSD	yes	271	0.26	20.32	78.1538	23.52	116	28.1	-27.16	46.84	-0.76	2.42	2.4096	27.14
9	86	2000_085	Grahams Jubileum	72	ITA	2022	HSD	yes	381	0.38	24.35	64.0789	25.79	118.4	23.29	-27.21	46.81	-0.22	1.97	5.1388	30.21
9	109	1961_087	Tropical Beauty	2762	ITA	2022	LSD	no	252	0.22	19.29	87.6818	46.02	94.33	19.4	-27.38	45.86	-1.04	2.06		42.57
9	119	Gala	Gala	739	ITA	2022	MSD-Comm	yes	384	0.33	24.52	74.303	28.87	104.67	24.46	-27.37	47.87	-0.97	2.34	1.3572	25.11
11	6	Golden	Golden Delicious	65	ITA	2022	MSD-Comm	yes	403	0.2	16.48	82.4	32.5	104.8	26.37	-28.04	48.82	-0.21	2.52	7.1415	28.79
11	7	Modi	Modi		ITA	2022	MSD-Comm	yes	417	0.26	22.66	87.1538	24.99	104	27.4	-27.35	48.62	-0.27	2.63	11.132	31.79
11	12	1971_046	Kidd's Orange Red	584	ITA	2022	HSD	yes	409	0.23	19.33	84.0435	25.95	99.33	23.91	-27.64	48.51	0.41	2.41	4.692	40.91
11	35	Gala	Gala	739	ITA	2022	MSD-Comm	yes	416	0.32	22.37	69.9062	28.14	102.4	24.69	-28.37	48.98	-1.23	2.41	6.2643	26.41
12	22	1957_241	Elise Rathke	66	ITA	2022	HSD	yes	526	0.46	30.88	67.1304	30.05	107.2	29.03	-28.52	48.71	-1.16	2.71	1.152	18.43
12	42	1999_084	Red Astrachan	82	ITA	2022	LSD	no	257	0.25	21.81	87.24	45.32	127.33	26.07	-25.68	47.5	-0.52	2.05		31.56
12	49	1948_210	Vernade	681	ITA	2022	LSD	no	245	0.28	22.56	80.5714	22.2	126	25.71	-25.97	47.63	-0.3	2.04		26.67
13	2	1999_084	Red Astrachan	82	ITA	2022	LSD	no	250	0.27	21.45	79.4444	42.65	119	25.35	-26.04	48.23	0.02	2.13		30.47
13	5	1921_015	Edward VII	74	ITA	2022	LSD	yes	291	0.3	23.55	78.5	21.47	120.33	30.25	-26.79	47.98	-0.01	2.51	3.5475	35.3
13	11	1961_087	Tropical Beauty	2762	ITA	2022	LSD	yes	337	0.2	18.56	92.8	41.96	107.67	25.94	-26.61	48.88	-0.27	2.41	7.4382	30.8
13	17	1929_029	Broad-Eye Pippin	473	ITA	2022	LSD	yes	253	0.17	18.56	109.176	34.72	107.33	25.34	-26.71	47.8	0.39	2.36	8.492	50.17
14	17	Gala	Gala	739	ITA	2022	MSD-Comm	yes	312	0.2	19.34	96.7	28.66	99.67	25.39	-28.25	48.52	0.22	2.55	7.258	39.54
14	27	Modi	Modi		ITA	2022	MSD-Comm	yes	357	0.21	20.67	98.4286	33.87	100.67	25.09	-27.63	48.74	-0.04	2.49	6.832	32.64
14	29	2000_085	Grahams Jubileum	72	ITA	2022	HSD	no	369	0.18	20.27	112.611	25.92	112	23.7	-26.43	48.15	-0.31	2.12		32.68
14	41	Golden	Golden Delicious	65	ITA	2022	MSD-Comm	yes	365	0.16	16.64	104	32.51	98	23.89	-27.74	48.78	-0.65	2.44	12.1539	41.73
15	43	1948_210	Vernade	681	ITA	2022	LSD	no	173	0.12	14.07	117.25	19.23	117.5	21.7	-27.02	48.15	0.1	1.85		46.99
17	10	1929_029	Broad-Eye Pippin	473	ITA	2022	LSD	yes	178	0.22	20.19	91.7727	39.38	102.33	21.17	-25.97	46.03	0.84	2.07	1.455	35.23
17	37	1961_087	Tropical Beauty	2762	ITA	2022	LSD	yes	236	0.22	20	90.9091	40.83	91	22.62	-28.15	48.11	0.14	2.49	10.7091	44.27
17	47	1971_046	Kidd's Orange Red	584	ITA	2022	HSD	no	399	0.28	22.51	80.3929	23.06	97.33	24.7	-28.55	48.28	0.01	2.54		47.63
18	1	2000_085	Grahams Jubileum	72	ITA	2022	HSD	yes	397	0.33	20.6	62.4242	24.97	108.67	25.45	-27.14	47.74	-0.2	2.34	1.6544	39.09
18	41	1974_060	Melba	167	ITA	2022	LSD	no	236	0.27	19.52	72.2963	28.99	114.33	21.22	-27.18	46.56	0.3	1.86		34.11
23	5	B_2	Gala	739	CHE	2022	MSD-Comm	yes	378	0.39	24.2	62.0513	32.64	103.67	23.84	-28.16	47.81	2.21	2.3	5.396	25
23	23	1961_087	Tropical Beauty	2762	CHE	2022	LSD	no	263	0.26	18.57	71.4231	37.94	114.67	20.84	-26.93	47.96	1.99	1.82		44.04
23	29	1950_033	Esopus Spitzenburg	522	CHE	2022	HSD	yes	452	0.44	23.24	52.8182	27.24	100.33	22.51	-29.06	48.14	2.18	2.24	5.629	23.37
23	57	1948_278	Rouget	472	CHE	2022	LSD	yes	326	0.37	25.27	68.2973	26.18	99.67	27.01	-28.66	47.94	2.92	2.71	9.683	49.24
23	68	1974_060	Melba	167	CHE	2022	LSD	yes	227	0.32	24.8	77.5	29.54	116.67	23.06	-27	46.47	2.35	1.98	1.427	20.98
24	8	B_4	Gala	739	CHE	2022	MSD-Comm	yes	352	0.28	22.14	79.0714	26.89	118.33	26.75	-27.67	48.37	2.3	2.26	6.684	25.12
24	11	1979_164	Jonathan	57	CHE	2022	MSD-Comm	yes	361	0.27	21.62	80.0741	25.84	105	18.65	-27.98	47.49	2.71	1.78	2.71	25.28
24	14	1948_688	Mere de Baia	2974	CHE	2022	LSD	yes	285	0.33	25.03	75.8485	30.3	111.67	27.65	-27.26	48.61	1.84	2.48	3.241	28
24	25	1924_005	Scilly Pearl	1889	CHE	2022	LSD	yes	357	0.36	26.46	73.5	23.34	118	29.39	-27.81	48.73	2.08	2.49	4.7	26.54
24	26	1948_278	Rouget	472	CHE	2022	LSD	yes	346	0.34	24.93	73.3235	22.72	113.6	34.16	-28.08	53.82	2.71	3.01	12.179	34.11
24	66	1948_688	Mere de Baia	2974	CHE	2022	LSD	yes	294	0.3	23.42	78.0667	46.45	103	26.44	-27.71	48.78	2.57	2.57	5.886	29.87
25	8	C_2	Modi		CHE	2022	MSD-Comm	yes	350	0.32	22.4	70	32.57	70	14.01	-26.48	48.16	2.35	2	5.202	26.32
25	22	1999_084	Red Astrachan	82	CHE	2022	LSD	yes	242	0.33	24.27	73.5455	36.54	127.33	25.98	-26.35	47.41	2.36	2.04	0.13	42.17
25	31	1929_029	Broad-Eye Pippin	473	CHE	2022	LSD	yes	269	0.29	23.94	82.5517	38.76	95.67	21.85	-26.35	46.63	2.29	2.28	3.333	34.45
25	38	2006_014	McIntosh	508	CHE	2022	MSD-Comm	yes	355	0.29	24.29	83.7586	41.17	107.33	26.08	-26.68	48.84	2.95	2.43	11.036	36.87
25	70	1958_043	Giambun	2784	CHE	2022	HSD	yes	354	0.36	24.38	67.7222	33.57	95	19.4	-29.04	48.17	2.35	2.04	5.28	22.48
26	35	1921_015	Edward VII	74	CHE	2022	LSD	yes	360	0.3	24.18	80.6	23.23	127.33	31.05	-27.23	48.54	2.27	2.44	5.14	29.88
27	29	1974_060	Melba	167	CHE	2022	LSD	yes	199	0.38	24.65	64.8684	36.32	113	22.97	-27.13	46.43	1.77	2.03	1.988	23.07
28	23	1958_043	Giambun	2784	CHE	2022	HSD	no	375	0.35	21.95	62.7143	34.97	106	22.49	-29.37	47.99	2.09	2.12		28.15
28	27	1976_145	Granny Smith	548	CHE	2022	HSD	yes	468	0.33	22.49	68.1515	26.49	136.67	24.44	-27.06	47.09	2.61	1.79	4.653	34.93
28	67	2000_085	Grahams Jubileum	72	CHE	2022	HSD	no	352	0.33	23.82	72.1818	27.34	125.33	29.38	-27.1	47.41	2.28	2.34		39.22
28	76	1957_205	Stonehenge	2794	CHE	2022	LSD	yes	313	0.27	23.36	86.5185	50.84	130.67	26.43	-26.61	48.88	3.2	2.02	5.198	27.77
28	78	1924_005	Scilly Pearl	1889	CHE	2022	LSD	yes	305	0.32	24.99	78.0938	37.67	116.67	25.93	-27.5	47.85	2.71	2.22	4.149	46.85
29	38	1947_004	Rosa Mantovana	101	CHE	2022	HSD	no	402	0.28	19.7	70.3571	20.96	136.33	22.34	-27.27	48.13	2.88	1.64		22.47
29	39	2000_085	Grahams Jubileum	72	CHE	2022	HSD	yes	379	0.38	23.18	61	31.47	127.6	30.16	-26.8	48.35	3.41	2.36	1.641	31.11
29	45	1950_033	Esopus Spitzenburg	522	CHE	2022	HSD	yes	445	0.34	22.36	65.7647	22.88	94.33	22.97	-27.96	49.21	2.63	2.44	6.14	28.33
29	47	1961_087	Tropical Beauty	2762	CHE	2022	LSD	yes	278	0.17	16.57	97.4706	43.53	110.33	22.09	-26.09	48.32	2.84	2	0.461	39.79
29	54	1921_015	Edward VII	74	CHE	2022	LSD	yes	358	0.33	24.85	75.303	25.5	117.6	28.14	-26.86	47.51	1.98	2.39	3.871	27.55
29	64	1979_164	Jonathan	57	CHE	2022	MSD-Comm	yes	414	0.34	21.49	63.2059	21.66	111.33	27.5	-27.8	48.29	2.62	2.47	5.586	18.09
29	75	1999_084	Red Astrachan	82	CHE	2022	LSD	no	228	0.3	22.88	76.2667	37.98	127.33	23.7	-26.29	46.83	2.5	1.86		36.2
30	16	1957_205	Stonehenge	2794	CHE	2022	LSD	yes	292	0.23	20.11	87.4348	50.27	122	29.27	-26.48	48.55	2.9	2.4	1.07	40.66
30	53	1976_145	Granny Smith	548	CHE	2022	HSD	yes	433	0.28	20.69	73.8929	29.79	121	22.24	-27.43	48.64	2.46	1.84	7.188	28.99
30	74	1947_004	Rosa Mantovana	101	CHE	2022	HSD	no	378	0.26	20.77	79.8846	19.76	106.8	16.7	-27.93	48.39	3.12	1.56		20.74
31	1	C_6	Modi		CHE	2022	MSD-Comm	yes	279	0.29	22.77	78.5172	36.93	137	26.31	-26.3	47.83	2.16	1.92	2.565	30.56
31	38	A_4	Golden Delicious	65	CHE	2022	MSD-Comm	yes	324	0.38	23.47	61.7632	36.68	98.33	22.95	-28.16	47.56	1.97	2.33	2.759	41.67
31	55	1929_029	Broad-Eye Pippin	473	CHE	2022	LSD	yes	283	0.3	21.24	70.8	35.98	125.67	26.83	-26.33	47.86	2.75	2.14	0.576	31.11
31	68	1948_210	Vernade	681	CHE	2022	LSD	no	235	0.36	19.97	55.4722	34.08	121.67	29.55	-25.98	47.18	3.52	2.43		30.18
31	72	1957_241	Elise Rathke	66	CHE	2022	HSD	no	442	0.46	26.35	57.2826	26.63	112.8	24.2	-29.41	47.93	1.55	2.15		16.71
32	10	A_8	Golden Delicious	65	CHE	2022	MSD-Comm	yes	388	0.38	25	65.7895	31.78	107.33	27.45	-28.27	48.16	2.59	2.56	18.813	32.63
32	23	1953_050	Histon Favourite	152	CHE	2022	HSD	yes	412	0.31	23.32	75.2258	36.26	88.67	21.95	-27.98	48.53	2.68	2.48	0.453	37.01
32	29	B_1	Gala	739	CHE	2022	MSD-Comm	yes	385	0.36	22.99	63.8611	25.77	102	24.59	-27.62	46.74	2.55	2.41	5.802	23.21
32	74	2006_014	McIntosh	508	CHE	2022	MSD-Comm	yes	394	0.28	23	82.1429	32.95	105.67	22.6	-27.6	48.62	2.72	2.14	4.025	32.08
33	9	Priscilla	Priscilla	1478	CHE	2022	HSD	yes	464	0.4	27.66	69.15	40.05	117.33	29.62	-27.32	48.56	2.62	2.52	4.94	29.04
33	18	C_5	Modi		CHE	2022	MSD-Comm	yes	362	0.37	25.59	69.1622	34.66	111.33	27.13	-27.82	47.93	2.74	2.44	6.082	25.57
33	82	Priscilla	Priscilla	1478	CHE	2022	HSD	yes	480	0.34	25.12	73.8824	35.56	110	25.68	-27.66	47.94	2.18	2.33	7.577	32.3
34	26	1957_241	Elise Rathke	66	CHE	2022	HSD	yes	469	0.46	26.8	58.2609	30.1	138.67	29.98	-27.74	48.56	2.54	2.16	0.298	23.89
34	31	1948_210	Vernade	681	CHE	2022	LSD	no	300	0.35	23.18	66.2286	26.92	142.33	29.96	-25.66	47.34	2.82	2.11		38.55
35	35	B_5	Gala	739	CHE	2022	MSD-Comm	yes	381	0.31	23.24	74.9677	33.04	104	25.22	-28.27	48.38	2.26	2.42	11.059	34.44
36	4	1953_050	Histon Favourite	152	CHE	2022	HSD	yes	430	0.28	24.65	88.0357	36.81	114.33	31.41	-28.21	49.28	0.97	2.75	10.314	35.28
36	11	1925_015	Ascot	3173	CHE	2022	HSD	yes	528	0.27	21.35	79.0741	36.55	121	33.17	-27.11	48.76	1.13	2.74	0.824	30.64
36	17	1971_046	Kidd's Orange Red	584	CHE	2022	HSD	yes	380	0.33	23.1	70	33.21	106.33	25.42	-28.71	48.43	2.58	2.39	5.107	40.38
36	22	A_5	Golden Delicious	65	CHE	2022	MSD-Comm	yes	342	0.37	25.34	68.4865	27.26	115.33	29.96	-28.12	48.3	1.73	2.6	12.623	26.36
36	32	A_2	Golden Delicious	65	CHE	2022	MSD-Comm	yes	329	0.33	24.71	74.8788	30.97	105.33	26.86	-28.47	47.99	1.59	2.55	17.803	38.21
36	58	1971_046	Kidd's Orange Red	584	CHE	2022	HSD	yes	375	0.33	21.66	65.6364	28.51	104	21.82	-28.31	47.69	2.88	2.1	0.94	39.14
36	63	1953_050	Histon Favourite	152	CHE	2022	HSD	yes	418	0.41	27.44	66.9268	27.23	113.6	26.12	-28.45	47.55	1.67	2.3	8.05	29.43
36	65	1925_015	Ascot	3173	CHE	2022	HSD	yes	534	0.33	24.51	74.2727	38.05	117.33	29.32	-27.92	48.94	2.16	2.5	4.56	31.62
1	7	A_2	Golden Delicious	65	ESP	2023	MSD-Comm	yes	292	0.41	24.88	60.6829	42.11	79.67						14.616	46.8001
1	43	2006_014	McIntosh	508	ESP	2023	MSD-Comm	yes	403	0.36	29.34	81.5	34.06	139.33						17.034	46.4732
1	47	Priscilla	Priscilla	1478	ESP	2023	HSD	yes	355	0.57	31.46	55.193	51.9	102.67						9.648	52.0001
1	48	1961_087	Tropical Beauty	2762	ESP	2023	LSD	yes	245	0.33	21.74	65.8788	43.67	126.33						1.638	64.3002
1	63	1947_004	Rosa Mantovana	101	ESP	2023	HSD	yes	453	0.73	34.84	47.726	23.31	136.33							33.4225
1	88	C_6	Modi		ESP	2023	MSD-Comm	yes	425	0.58	31.45	54.2241	29.69	107.67						7.986	42.3001
1	129	Priscilla	Priscilla	1478	ESP	2023	HSD	yes	431	0.63	31.49	49.9841	39.68	99						16.75	75.0002
2	11	B_3	Gala	739	ESP	2023	MSD-Comm	yes	431	0.41	25.15	61.3415	42.02	120						9.657	43.4001
2	41	1948_210	Vernade	681	ESP	2023	LSD	no	167	0.38	23.07	60.7105	26.61	134.33							62.5001
2	57	1974_060	Melba	167	ESP	2023	LSD	no	185	0.52	25.66	49.3462	33.28	96							27.3747
2	76	1999_084	Red Astrachan	82	ESP	2023	LSD	yes	223	0.44	28.76	65.3636	37.11	126.33						7.912	62.9001
3	6	1921_015	Edward VII	74	ESP	2023	LSD	yes	389	0.4	27.6	69	24.24	125						27.552	63.7001
3	28	C_1	Modi		ESP	2023	MSD-Comm	yes	347	0.63	31.69	50.3016	43.73	94						9.15	41.2001
3	47	1957_241	Elise Rathke	66	ESP	2023	HSD	yes	384	0.64	28.22	44.0938	30.65	73.33						0.08	34.0001
3	84	1924_005	Scilly Pearl	1889	ESP	2023	LSD	no	296	0.56	30.61	54.6607	24.83	101.33							54.0001
3	115	B_7	Gala	739	ESP	2023	MSD-Comm	yes	404	0.58	30.52	52.6207	29.89	110						19.152	57.2958
3	126	1947_004	Rosa Mantovana	101	ESP	2023	HSD	no	437	0.65	32.16	49.4769	23.55	120							75.7578
4	69	1961_087	Tropical Beauty	2762	ESP	2023	LSD	yes	284	0.38	22.94	60.3684	49	147.33						1.6	61.1001
4	84	A_6	Golden Delicious	65	ESP	2023	MSD-Comm	yes	336	0.43	24.12	56.093	40.18	81.33						3.38	60.0001
5	1	1929_029	Broad-Eye Pippin	473	ESP	2023	LSD	yes	265	0.46	25.8	56.087	45.73	124						17.67	50.5001
5	30	1924_005	Scilly Pearl	1889	ESP	2023	LSD	no	282	0.52	25.81	49.6346		115							45.7001
5	45	1948_278	Rouget	472	ESP	2023	LSD	no	348	0.48	29.51	61.4792	26.97	108							52.0001
5	49	1976_145	Granny Smith	548	ESP	2023	HSD	no	468	0.54	28.73	53.2037	32.21	111.67							45.6001
5	68	1979_164	Jonathan	57	ESP	2023	MSD-Comm	yes	357	0.63	30.58	48.5397	22.5	131.2						13.932	41.3001
5	110	1948_688	Mere de Baia	2974	ESP	2023	LSD	yes	258	0.47	29.28	62.2979	41.16	133.33						15.54	74.9002
5	117	1950_033	Esopus Spitzenburg	522	ESP	2023	HSD	yes	465	0.74	31.13	42.0676	27.33	100.67						4.48	72.6002
5	129	1925_015	Ascot	3173	ESP	2023	HSD	yes	520	0.76	32.27	42.4605	43.92	127.67						7.42	54.9001
6	5	1958_043	Giambun	2784	ESP	2023	HSD	no	327	0.48	28.52	59.4167	51.36	108.33							49.3001
6	31	1924_005	Scilly Pearl	1889	ESP	2023	LSD	no	337	0.48	30.36	63.25	20.89	112.8							46.9001
6	63	1971_046	Kidd's Orange Red	584	ESP	2023	HSD	yes	404	0.64	31.88	49.8125	24.64	109						21.235	59.2001
6	68	1929_029	Broad-Eye Pippin	473	ESP	2023	LSD	yes	298	0.53	30.44	57.434	39.71	116.67						29.078	70.2002
6	96	A_5	Golden Delicious	65	ESP	2023	MSD-Comm	yes	337	0.46	26.85	58.3696	40.15	125						13.53	57.8001
6	115	1971_046	Kidd's Orange Red	584	ESP	2023	HSD	yes	386	0.55	28.13	51.1455	29.73	103.33						1.82	82.4423
6	118	1974_060	Melba	167	ESP	2023	LSD	no	144	0.33	19.98	60.5455	58.15	86.67							27.7001
6	123	B_5	Gala	739	ESP	2023	MSD-Comm	yes	367	0.61	30.58	50.1311	44.15	105.33						16.638	53.6001
7	1	1948_688	Mere de Baia	2974	ESP	2023	LSD	yes	270	0.46	29.76	64.6957	41.4	157						7.17	61.7001
7	7	B_4	Gala	739	ESP	2023	MSD-Comm	yes	317	0.56	28.66	51.1786	30.17	89						26.68	83.9002
7	29	1999_084	Red Astrachan	82	ESP	2023	LSD	yes	273	0.48	28.72	59.8333	34.03	149						12.412	63.9001
7	68	1957_205	Stonehenge	2794	ESP	2023	LSD	yes	323	0.56	29.71	53.0536	41.66	113.33						8.918	53.5001
7	78	1976_145	Granny Smith	548	ESP	2023	HSD	no	507	0.69	31.8	46.087	34.98	130							50.7001
7	84	2000_085	Grahams Jubileum	72	ESP	2023	HSD	yes	381	0.56	29.71	53.0536	27.46	136.33						2	48.5001
8	13	1953_050	Histon Favourite	152	ESP	2023	HSD	yes	418	0.65	31.73	48.8154	51.33	111.67						12.714	50.293
8	34	A_1	Golden Delicious	65	ESP	2023	MSD-Comm	yes	317	0.5	30.48	60.96	35.47	127						6.348	59.5001
8	43	1957_205	Stonehenge	2794	ESP	2023	LSD	yes	256	0.42	28.39	67.5952	51.39	131						3.48	55.0001
8	46	1950_033	Esopus Spitzenburg	522	ESP	2023	HSD	yes	412	0.71	31.3	44.0845	28.65	135.33						1.34	45.7001
8	72	1958_043	Giambun	2784	ESP	2023	HSD	no	349	0.34	24.45	71.9118	57.45	88.33							38.8001
8	92	2006_014	McIntosh	508	ESP	2023	MSD-Comm	yes	416	0.43	30.98	72.0465	31.81	133						10.66	35.0001
8	103	1948_278	Rouget	472	ESP	2023	LSD	no	316	0.4	27.84	69.6	32.68	82							52.5001
9	22	1925_015	Ascot	3173	ESP	2023	HSD	no	319	0.5	28.9	57.8	56.26	126.33							53.4761
9	45	1947_004	Rosa Mantovana	101	ESP	2023	HSD	no	579	0.45	25.96	57.6889	30.06	113							50.4001
9	57	C_4	Modi		ESP	2023	MSD-Comm	yes	413	0.52	27.49	52.8654	45.94	107.33						9.794	38.0001
9	62	1999_084	Red Astrachan	82	ESP	2023	LSD	yes	248	0.47	29.66	63.1064	39.47	125						11.036	64.1001
9	63	1924_005	Scilly Pearl	1889	ESP	2023	LSD	no	315	0.48	30.36	63.25	22.85	111.67							45.7001
9	79	C_8	Modi		ESP	2023	MSD-Comm	yes	439	0.52	28.74	55.2692	50.61	112.33						9.96	31.1001
9	128	1948_210	Vernade	681	ESP	2023	LSD	yes	298	0.54	27.82	51.5185	23.09	148.67							90.0002
12	68	1979_164	Jonathan	57	ESP	2023	MSD-Comm	yes	365	0.54	30.56	56.5926	22.64	123.33						7.695	58.7001
1	26	1921_015	Edward VII	74	FRA	2023	LSD	yes	384	0.43	27.77	64.5814	23.31	125							35.24
1	54	A_8	Golden Delicious	65	FRA	2023	MSD-Comm	yes	345	0.53	29.05	54.8113	29.03	133.33							63.19
1	58	1958_043	Giambun	2784	FRA	2023	HSD	yes	404	0.59	31.57	53.5085	34.26	120							48.03
1	60	2000_085	Grahams Jubileum	72	FRA	2023	HSD	no	335	0.49	28.08	57.3061	27.85	106.67							52.94
2	58	1948_688	Mere de Baia	2974	FRA	2023	LSD	yes	282	0.4	29.18	72.95	50.11	110						14.382	50.13
3	20	1974_060	Melba	167	FRA	2023	LSD	no	218	0.52	30.56	58.7692	36.04	126.67							29.22
3	21	1961_087	Tropical Beauty	2762	FRA	2023	LSD	no	249	0.26	21.07	81.0385	50.16	133.33							65.08
3	60	1921_015	Edward VII	74	FRA	2023	LSD	yes	325	0.42	26.91	64.0714	29.31	113.33						7.62923	49.9
4	14	1950_033	Esopus Spitzenburg	522	FRA	2023	HSD	yes	352	0.44	25.91	58.8864	39.61	106.67						0.27	42.71
4	33	1979_164	Jonathan	57	FRA	2023	MSD-Comm	yes	371	0.5	29.74	59.48	26.47	124						10.915	49.16
4	35	C_4	Modi		FRA	2023	MSD-Comm	yes	301	0.46	25.62	55.6957	51.61	130						5.33	38.52
4	40	B_5	Gala	739	FRA	2023	MSD-Comm	yes	342	0.48	25.52	53.1667	25.42	113.33						5.5	58.14
5	7	1971_046	Kidd's Orange Red	584	FRA	2023	HSD	yes	438	0.54	31.04	57.4815	28.16	116						17.76	52.5
5	23	1948_688	Mere de Baia	2974	FRA	2023	LSD	yes	272	0.38	28.22	74.2632	39.45	110						12.25	45.8
5	77	1974_060	Melba	167	FRA	2023	LSD	no	190	0.5	27.8	55.6	35.6	116.67							26.72
5	84	1948_278	Rouget	472	FRA	2023	LSD	yes	313	0.36	25.2	70	23.89	113.33						9.61	51.97
6	17	Priscilla	Priscilla	1478	FRA	2023	HSD	yes	389	0.56	29.58	52.8214	51.84	100						10.08	52.56
6	26	B_8	Gala	739	FRA	2023	MSD-Comm	yes	292	0.47	24.13	51.3404	30.38	126.67						5.376	39.44
7	13	1948_278	Rouget	472	FRA	2023	LSD	yes	313	0.37	26.27	71	33.44	116.67						15.405	52.6
7	27	1947_004	Rosa Mantovana	101	FRA	2023	HSD	no	291	0.19	15.87	83.5263	40.93	130							23.35
7	52	1979_164	Jonathan	57	FRA	2023	MSD-Comm	yes	290	0.41	24.08	58.7317	25.75	120						4.2	48.97
8	21	1999_084	Red Astrachan	82	FRA	2023	LSD	yes	265	0.38	27.69	72.8684	33.03	126.67						6.0125	62.74
8	58	1953_050	Histon Favourite	152	FRA	2023	HSD	yes	441	0.66	31.44	47.6364	40.92	123.33						13.77	38.22
8	74	A_4	Golden Delicious	65	FRA	2023	MSD-Comm	yes	320	0.58	28.31	48.8103	27.47	110						8.745	53.31
8	79	1957_241	Elise Rathke	66	FRA	2023	HSD	yes	569	0.7	32.28	46.1143	28.77	120						2.45	31.74
8	86	1958_043	Giambun	2784	FRA	2023	HSD	yes	383	0.47	26.98	57.4043	39.59	132						11.8675	62.6
9	5	1948_210	Vernade	681	FRA	2023	LSD	yes	282	0.36	22.25	61.8056	23.91	116						5.52	51.4
9	16	1924_005	Scilly Pearl	1889	FRA	2023	LSD	yes	310	0.41	28.22	68.8293	27.86	120						20.72	47.85
9	37	1957_241	Elise Rathke	66	FRA	2023	HSD	yes	495	0.64	29.27	45.7344	32.52	126.67						1.76	48.54
9	40	1925_015	Ascot	3173	FRA	2023	HSD	yes	511	0.55	27.22	49.4909	40.91	133.33						9.12	62.49
9	42	1953_050	Histon Favourite	152	FRA	2023	HSD	yes	340	0.62	28.94	46.6774	41.42	120						3.17778	40.17
9	61	1971_046	Kidd's Orange Red	584	FRA	2023	HSD	no	439	0.59	30.33	51.4068	35.44	103.33							65.71
9	66	1976_145	Granny Smith	548	FRA	2023	HSD	yes	469	0.57	30.56	53.614	35.55	113.33						26.314	56.73
9	68	1950_033	Esopus Spitzenburg	522	FRA	2023	HSD	yes	465	0.49	27.96	57.0612	23.73	126.67						16.065	58.04
10	13	1976_145	Granny Smith	548	FRA	2023	HSD	no	449	0.48	20.77	43.2708	37.41	133.33							44.53
10	51	C_6	Modi		FRA	2023	MSD-Comm	yes	321	0.38	23.68	62.3158	34.15	150						6.46	43.69
10	68	C_8	Modi		FRA	2023	MSD-Comm	yes	333	0.42	25.28	60.1905	31.21	123.33						18.06	37.4
10	75	Priscilla	Priscilla	1478	FRA	2023	HSD	yes	442	0.6	26.06	43.4333	38	123.33						3.36	48.89
11	20	A_3	Golden Delicious	65	FRA	2023	MSD-Comm	yes	332	0.51	24.67	48.3725	28.85	112						5.26667	46
11	34	B_2	Gala	739	FRA	2023	MSD-Comm	yes	350	0.46	21.26	46.2174	33.2	123.33						7.2	38
11	36	2006_014	McIntosh	508	FRA	2023	MSD-Comm	yes	344	0.32	26.41	82.5312	38.15	116.67						14.0625	39
11	48	1929_029	Broad-Eye Pippin	473	FRA	2023	LSD	yes	254	0.41	26.45	64.5122	34.3	126.67						13.455	45
11	64	1961_087	Tropical Beauty	2762	FRA	2023	LSD	no	237	0.23	15.46	67.2174	47.15	123.33							51
11	69	1948_210	Vernade	681	FRA	2023	LSD	yes	239	0.43	20.82	48.4186	23.47	120						3.92857	49
11	78	1957_205	Stonehenge	2794	FRA	2023	LSD	yes	286	0.38	26.24	69.0526	44.35	143.33						10.355	51
12	62	C_3	Modi		FRA	2023	MSD-Comm	no	368	0.37	21.7	58.6486	41.57	126.67							30
12	80	1924_005	Scilly Pearl	1889	FRA	2023	LSD	no	280	0.42	23.95	57.0238	34.06	106.67							56
12	84	1999_084	Red Astrachan	82	FRA	2023	LSD	yes	248	0.44	27.88	63.3636	26.8	136.67						5.66667	63
13	31	2000_085	Grahams Jubileum	72	FRA	2023	HSD	yes	262	0.42	22.19	52.8333	24.69	123.33						9.425	41
13	45	1947_004	Rosa Mantovana	101	FRA	2023	HSD	no	330	0.45	22.09	49.0889	20.49	115							41
13	52	1925_015	Ascot	3173	FRA	2023	HSD	no	415	0.52	28.23	54.2885	39.53	140							42
13	54	B_8	Gala	739	FRA	2023	MSD-Comm	yes	588	0.46	24.26	52.7391	26.95	120						22.75	51
13	58	2006_014	McIntosh	508	FRA	2023	MSD-Comm	yes	342	0.36	27.67	76.8611	32.13	120						25.4775	51
13	72	A_6	Golden Delicious	65	FRA	2023	MSD-Comm	yes	403	0.55	28.28	51.4182	29.41	140						6.622	43
13	35	1929_029	Broad-Eye Pippin	473	FRA	2023	LSD	yes	386	0.45	26.34	58.5333	33.2	130.67						6.58	50
